# Supplementary material for: Synthesis, In Vitro and In Silico Analysis of New Oleanolic Acid and Lupeol Derivatives against Leukemia Cell Lines: Involvement of the NF-κB Pathway
Source: Int J Mol Sci. 2022 Jun 13;23(12):6594. doi: 10.3390/ijms23126594 (PMC9223357; doi:10.3390/ijms23126594)
Supplement: Supplementary file 1 [file ijms-23-06594-s001.zip]

Archive with 1 entries (1 files):
- ijms-1751344-supplementary.pdf
